# Supplementary material for: Anthropometric Determinants of Respiratory Sinus Arrhythmia in Children
Source: Int J Environ Res Public Health. 2022 Jan 5;19(1):566. doi: 10.3390/ijerph19010566 (PMC8744931; doi:10.3390/ijerph19010566)
Supplement: Supplementary file 1 [file ijerph-19-00566-s001.zip]

Archive with 1 entries (1 files):
- ijerph-1458448-supplementary.pdf
